# Supplementary material for: Targeted pathogen profiling of ancient feces reveals common enteric infections in the Rio Zape Valley, 725–920 CE
Source: PLoS One. 2025 Oct 22;20(10):e0318140. doi: 10.1371/journal.pone.0318140 (PMC12543138; doi:10.1371/journal.pone.0318140)
Supplement: S5 Table — (XLSX) [file pone.0318140.s006.xlsx]

## Sheet: Detections by Replicate
Target	Sample 1	Sample 2	Sample 3	Sample 4	Sample 5	Sample 6	Sample 7	Sample 8	Sample 9	Sample 10
16S rRNA	2	2	2	3	2	3	3	1	3	3
Blastocystis spp.	2	0	2	3	2	3	0	1	0	3
E. coli O157:H7	0	0	2	0	0	0	0	0	0	0
E. vermicularis	2	0	2	0	2	1	3	0	0	3
Entamoeba spp.	2	0	0	1	1	0	2	0	0	3
EPEC (bfpa)	0	0	0	3	2	0	1	0	0	0
EPEC (eae)	1	0	1	3	2	1	0	0	1	1
ETEC (LT)	0	2	1	0	0	0	0	0	1	2
ETEC (STh)	0	0	2	1	0	0	0	0	1	0
Giardia spp.	0	0	0	0	2	0	0	0	0	1
Shigella / EIEC	0	0	2	2	2	0	0	0	0	0
	*The number indicates the number of replicates positive for the target. The number of replicates analyzed is seen below
Number of Replicates Analyzed	2	2	2	3	2	3	3	1	3	3
